# Supplementary material for: Development a new thermodynamic model for aqueous polyelectrolyte solutions: extended UNIQUAC coupled with Manning’s theory
Source: Front Chem. 2026 Jul 8;14:1853816. doi: 10.3389/fchem.2026.1853816 (PMC13389867; doi:10.3389/fchem.2026.1853816)
Supplement: Supplementary file 2 [file Table1.xlsx]

## Sheet: Binary Interaction Coefficient 
	uij	H2O																NaPA5	NaPA15	NaPES2	NaPES10	NaPMA6	NaPMA15	NaPSS 70	NH4PA5	NaDNA	NaPVS	MgPVS	NaPSS	MgDNA			SANa	KAK
	H2O	0
		639.204	0
		333.351	33.1255	0
		-578.27	330.261	-557.37	0
		54.0297	0	0	0	0
		1528.91	1375.87	1293.9	2098.14	0	2282.94
		590.022	0	0	0	0	0	0
		625.852	0	0	0	0	0	0	0
		717.244	0	0	0	0	0	0	0	0
		-435.126	0	0	0	0	0	0	0	0	0
		625.852	0	0	0	0	0	0	0	0	0	0
		-992.097	0	0	0	0	0	0	0	0	0	0	0
		0	0	0	0	0	0	0	0	0	0	0	0	0
		-3523.91	0	0	0	0	0	0	0	0	0	0	0	0	0
		3295.94	0	0	0	0	0	0	0	0	0	0	0	0	0	0
		6158.72	0	0	0	0	0	0	0	0	0	0	0	0	0	0	0
	NaPA5	-605.726	320.119	0	0	0	0	0	0	0	0	0	0	0	0	0	0	0
	NaPA15	-669.912	1565.21	0	0	0	0	0	0	0	0	0	0	0	0	0	0	0	0
	NaPES2	-619.542	-833.268	0	0	0	0	0	0	0	0	0	0	0	0	0	0	0	0	0
	NaPES10	-573.863	-1903.99	0	0	0	0	0	0	0	0	0	0	0	0	0	0	0	0	0	0
	NaPMA6	-669.912	1565.21	0	0	0	0	0	0	0	0	0	0	0	0	0	0	0	0	0	0	0
	NaPMA15	-694.838	1726.83	0	0	0	0	0	0	0	0	0	0	0	0	0	0	0	0	0	0	0	0
	NaPSS 70	1144.11	627.864	0	0	0	0	0	0	0	0	0	0	0	0	0	0	0	0	0	0	0	0	0
	NH4PA5	-375.852	0	0	0	-657.354	0	0	0	0	0	0	0	0	0	0	0	0	0	0	0	0	0	0	0
	NaDNA	-6175.74	-504.33	0	0	0	0	0	0	0	0	0	0	0	0	0	0	0	0	0	0	0	0	0	0	0
	NaPVS	1727.31	3856.44	0	0	0	0	0	0	0	0	0	0	0	0	0	0	0	0	0	0	0	0	0	0	0	0
	MgPVS	6783.36	0	0	6604.08	0	0	0	0	0	0	0	0	0	0	0	0	0	0	0	0	0	0	0	0	0	0	0
	NaPSS	-899.116	3020.3	0		0	0	0	0	0	0	0	0	0	0	0	0	0	0	0	0	0	0	0	0	0	0	0	0
	MgDNA	9978.35	0	0	-381.583	0	0	0	0	0	0	0	0	0	0	0	0	0	0	0	0	0	0	0	0	0	0	0	0	0
		-1351.97	0	0	0	0	0	0	0	0	0	0	0	0	0	0	0	0	0	0	0	0	0	0	0	0	0	0	0	0	0
		257.901	0	0	0	0	0	0	0	0	0	0	0	0	0	0	0	0	0	0	0	0	0	0	0	0	0	0	0	0	0	0
	SANa	1445.84	3796.56	0	0	0	0	0	0	0	0	0	0	0	0	0	0	0	0	0	0	0	0	0	0	0	0	0	0	0	0	0	0
	KAK	2545.59	0	3121.07	0	0	0	0	0	0	0	0	0	0	0	0	0	0	0	0	0	0	0	0	0	0	0	0	0	0	0	0	0	0
